# Supplementary material for: Performance Verification of CYP2C19 Enzyme Abundance Polymorphism Settings within the Simcyp Simulator v21
Source: Metabolites. 2022 Oct 20;12(10):1001. doi: 10.3390/metabo12101001 (PMC9607610; doi:10.3390/metabo12101001)
Supplement: Supplementary file 1 [file metabolites-12-01001-s001.zip]

Archive with 3 entries (3 files):
- PerformanceVerificationCYP2C19Simcyp_Sychterz_Supp mat v1.pdf
- Supp Table S2 CYP2C19 literature search.xlsx
- Supp Table S3 CYP2C19 phenotype Sim vs Obs.xlsx
